# Supplementary material for: Female infants are more susceptible to the effects of maternal antenatal depression; findings from the Pelotas (Brazil) Birth Cohort Study
Source: J Affect Disord. 2020 Apr 15;267:315–24. doi: 10.1016/j.jad.2020.02.025 (PMC7103758; doi:10.1016/j.jad.2020.02.025)
Supplement: Supplementary file 1 [file mmc1.xml]

<?xml version="1.0" encoding="UTF-8" standalone="no"?><data:data><datasets><author>elena.netsi@gmail.com</author><type>0</type><dataset><value>1</value><reason>Data will be made available on request</reason><comments/></dataset></datasets></data:data>
